# Supplementary material for: Double layer capacitors in dye sensitized solar cells with large charge and energy storage capacity and controlled shape of output voltage signals
Source: PLoS One. 2024 May 28;19(5):e0298776. doi: 10.1371/journal.pone.0298776 (PMC11132446; doi:10.1371/journal.pone.0298776)
Supplement: S1 Data — (XLSX) [file pone.0298776.s001.xlsx]

## Sheet: Hoja1
time (s)	Coch-Me C1	Coch-me C2	Coch-Me C3	Coch-me C4	C0ch-Me C5
0	5.8998	76.877	21.578	3.6557	89.281
0.1	4.1398	73.055	23.428	3.5699	120.3
0.2	3.1716	67.144	23.358	3.4943	127.74
0.3	2.9094	66.196	23.09	3.7666	135.37
0.4	2.6068	62.883	22.778	3.6204	136.88
0.5	2.4858	63.251	22.637	3.7313	141.47
0.6	2.4001	61.204	22.253	3.6758	141.67
0.7	2.3143	62.137	22.102	3.8019	144.94
0.8	2.3194	60.337	21.941	3.7414	144.41
0.9	2.3093	61.355	21.734	3.8422	147.14
1	2.3294	59.762	21.694	3.7969	146.26
1.1	2.2941	60.861	21.699	3.8624	148.62
1.2	2.2488	59.353	21.608	3.817	147.53
1.3	2.3194	60.528	21.588	3.928	149.63
1.4	2.3294	58.809	21.502	3.8019	148.49
1.5	2.3496	60.115	21.583	3.8927	150.43
1.6	2.2235	58.521	21.583	3.8826	149.12
1.7	2.2488	59.858	21.598	3.9078	150.97
1.8	2.279	58.254	21.467	3.8523	149.61
1.9	0.9678	39.848	20.862	3.7414	139.78
2	0.60468	17.231	19.278	3.4136	119.09
2.1	0.5946	11.149	18.058	3.2523	107.28
2.2	0.63999	7.8917	17.155	3.1615	93.895
2.3	0.75598	6.3586	16.232	3.1615	86.149
2.4	0.80641	5.1181	15.441	2.99	75.59
2.5	0.75598	4.4575	14.76	2.985	70.426
2.6	0.83163	3.8725	14.039	2.8741	62.191
2.7	0.91737	3.4994	13.514	2.8589	58.47
2.8	0.88711	3.0254	12.965	2.8085	51.985
2.9	0.87198	2.864	12.455	2.8034	49.413
3	0.9678	2.5765	11.996	2.7228	44.133
3.1	0.83163	2.4253	11.568	2.7278	42.389
3.2	0.86694	2.2286	11.154	2.632	38.017
3.3	0.91232	2.153	10.791	2.7127	36.564
3.4	0.8518	1.9361	10.514	2.6018	33.049
3.5	0.89719	1.8907	10.196	2.5967	32.213
3.6	0.9678	1.7949	9.8129	2.6018	29.172
3.7	0.91232	1.6688	9.5154	2.5664	28.33
3.8	0.95267	1.7293	9.2078	2.4807	25.712
3.9	0.89215	1.573	8.9405	2.5362	25.299
4	0.95267	1.4973	8.7842	2.4908	22.939
4.1	0.88206	1.4268	8.5623	2.4303	22.571
4.2	0.88711	1.4721	8.2143	2.3799	20.599
4.3	0.88207	1.3612	8.0378	2.3849	20.307
4.4	0.94763	1.4469	7.937	2.4	18.602
4.5	0.86189	1.3965	7.6445	2.4353	18.396
4.6	0.90728	1.3612	7.463	2.2992	16.893
4.7	0.89215	1.2956	7.3066	2.3244	16.741
4.8	0.96276	1.2603	7.1453	2.279	15.365
4.9	0.92241	1.2502	7.0243	2.2941	15.178
5	0.92745	1.2401	6.8124	2.2387	14.003
5.1	0.91232	1.2452	6.7267	2.1832	13.993
5.2	0.90224	1.2048	6.5099	2.3143	12.808
5.3	0.83668	1.1998	6.4141	2.2387	12.954
5.4	0.88206	1.1544	6.2578	2.1782	11.865
5.5	0.88711	1.0586	6.1518	2.2135	11.85
5.6	0.90224	1.1544	6.056	2.0975	10.973
5.7	0.8518	1.1141	5.9098	2.1076	11.018
5.8	0.90224	1.1342	5.7787	2.1126	10.141
5.9	0.89719	1.0939	5.7081	2.1378	10.247
6	0.98293	1.1242	5.5719	2.0672	9.5102
6.1	1.0081	1.0889	5.4509	2.1681	9.5102
6.2	0.91232	1.109	5.3551	2.1277	8.8849
6.3	0.99806	1.0636	5.1887	2.1025	8.9606
6.4	0.90728	1.0586	5.1685	2.1076	8.3101
6.5	0.88206	1.0737	5.0576	2.0622	8.416
6.6	0.90728	1.0081	4.9517	2.0017	7.8058
6.7	0.84172	1.0182	4.8962	2.042	7.9823
6.8	0.90224	1.0132	4.8206	1.9916	7.4226
6.9	0.99806	1.0182	4.7601	2.0319	7.5234
7	0.92241	0.97789	4.6945	1.9916	7.0343
7.1	1.0283	1.0586	4.5886	1.9613	7.1301
7.2	0.97284	1.0687	4.5079	1.9411	6.6611
7.3	0.9325	1.0838	4.4524	1.9966	6.8779
7.4	0.92241	0.95772	4.3617	1.921	6.4392
7.5	0.93754	1.0082	4.3112	1.9563	6.3938
7.6	0.89719	1.0334	4.2558	1.9361	6.0762
7.7	0.92241	0.99302	4.2003	1.9512	6.172
7.8	0.87702	0.94764	4.0995	1.9411	5.7938
7.9	0.90728	0.94259	4.0541	1.926	5.8744
8	0.91232	0.94764	3.9935	1.9159	5.5467
8.1	0.9325	0.95268	3.9633	1.9462	5.698
8.2	0.92745	0.94259	3.9381	1.81	5.2844
8.3	0.91232	0.90225	3.8423	1.9109	5.4105
8.4	0.93754	0.85181	3.7969	1.9059	5.1533
8.5	0.90728	0.94763	3.7414	1.8756	5.2139
8.6	0.95771	0.92746	3.6759	1.8554	4.9012
8.7	0.92746	0.90729	3.6254	1.8302	4.9718
8.8	0.97789	0.85181	3.6053	1.8453	4.7398
8.9
9
9.1
9.2
9.3
9.4
9.5
9.6
9.7
9.8
9.9
