# Supplementary material for: Double layer capacitors in dye sensitized solar cells with large charge and energy storage capacity and controlled shape of output voltage signals
Source: PLoS One. 2024 May 28;19(5):e0298776. doi: 10.1371/journal.pone.0298776 (PMC11132446; doi:10.1371/journal.pone.0298776)
Supplement: S2 Data — (XLSX) [file pone.0298776.s002.xlsx]

## Sheet: Hoja1
time (s)	Coch-Al C1	Coch-Al C2	Coch-Al C3	Coch-Al C4	Coch-Al C5
0	64.991	72.675	50.114	73.886	151.93
0.1	57.583	69.257	44.154	71.021	135.56
0.2	51.204	65.409	41.239	68.409	127.01
0.3	50.256	65.676	42.111	69.978	130.13
0.4	47.623	63.634	40.538	68.213	125.93
0.5	48.244	64.602	41.758	70.013	129.82
0.6	46.443	62.867	40.326	68.213	125.85
0.7	47.422	63.891	41.612	69.962	129.78
0.8	45.833	62.474	40.165	68.198	125.57
0.9	46.917	63.664	41.456	69.937	129.76
1	45.304	62.237	40.155	68.192	125.85
1.1	46.554	63.518	41.401	69.922	129.6
1.2	45.122	62.146	40.145	68.298	125.57
1.3	46.201	63.281	41.345	69.972	129.55
1.4	44.815	62.035	39.963	68.318	125.46
1.5	45.863	63.246	41.34	69.998	129.46
1.6	44.502	61.859	39.943	68.313	125.35
1.7	45.748	63.23	41.174	70.078	129.38
1.8	44.29	61.904	39.837	68.429	125.38
1.9	34.921	51.557	37.432	65.787	119
2	23.842	36.393	31.633	57.946	100.99
2.1	21.583	30.72	29.913	54.955	94.828
2.2	19.167	26.146	26.963	50.316	84.833
2.3	18.37	24.134	26.121	48.869	82.039
2.4	16.449	21.356	23.796	45.208	74.586
2.5	15.784	20.317	23.292	44.245	72.857
2.6	14.195	18.229	21.421	41.103	66.7
2.7	13.681	17.563	21.199	40.447	65.868
2.8	12.491	15.975	19.404	37.644	60.472
2.9	12.042	15.582	19.238	37.19	59.882
3	10.963	14.18	17.755	34.774	55.066
3.1	10.731	13.968	17.659	34.492	54.884
3.2	9.8583	12.889	16.308	32.419	50.578
3.3	9.7675	12.652	16.242	32.258	50.492
3.4	8.9203	11.78	15.123	30.291	46.594
3.5	8.9254	11.497	15.118	30.311	46.62
3.6	8.2849	10.7	13.892	28.632	43.054
3.7	8.2698	10.605	14.008	28.582	43.266
3.8	7.8059	9.8481	12.97	26.968	40.029
3.9	7.6899	9.8834	13.045	27.135	40.326
4	7.1352	9.2027	12.213	25.627	37.225
4.1	7.2713	9.1573	12.208	25.748	37.603
4.2	6.7519	8.537	11.366	24.376	34.86
4.3	6.9183	8.5068	11.462	24.538	35.122
4.4	6.4241	7.9924	10.604	23.242	32.545
4.5	6.4796	7.9672	10.882	23.453	32.999
4.6	6.0459	7.5789	9.9843	22.208	30.528
4.7	6.1367	7.5386	10.141	22.455	30.992
4.8	5.7736	7.0494	9.5204	21.245	28.753
4.9	5.8392	7.0797	9.5708	21.588	29.247
5	5.5013	6.6813	9.0161	20.418	27.205
5.1	5.582	6.7267	9.1371	20.771	27.674
5.2	5.2996	6.3283	8.5572	19.596	25.687
5.3	5.3047	6.4191	8.5673	19.964	26.247
5.4	4.9517	6.0358	8.1185	18.89	24.316
5.5	5.103	6.0459	8.2244	19.228	24.84
5.6	4.8256	5.7232	7.7352	18.214	23.075
5.7	4.876	5.7182	7.9168	18.517	23.605
5.8	4.634	5.4711	7.4528	17.553	21.915
5.9	4.6945	5.5669	7.5789	17.871	22.47
6	4.4776	5.2139	7.236	16.943	20.841
6.1	4.523	5.1685	7.3318	17.422	21.356
6.2	4.2709	4.9769	6.9839	16.429	19.878
6.3	4.3213	5.0424	7.0545	16.721	20.347
6.4	4.17	4.8054	6.6157	15.915	18.996
6.5	4.1902	4.8558	6.7973	16.247	19.52
6.6	4.0137	4.5936	6.4695	15.395	18.179
6.7	4.049	4.6441	6.5149	15.738	18.653
6.8	3.933	4.4121	6.2577	14.992	17.432
6.9	3.933	4.3768	6.4443	15.33	17.861
7	3.7011	4.2255	6.1165	14.518	16.646
7.1	3.807	4.3818	6.1266	14.916	17.175
7.2	3.7111	4.0742	5.8947	14.225	16.071
7.3	3.6607	4.1398	5.9955	14.477	16.535
7.4	3.4943	3.9482	5.7383	13.665	15.385
7.5	3.5599	3.9128	5.8946	14.15	15.935
7.6	3.3985	3.8473	5.6778	13.454	14.825
7.7	3.4691	3.8675	5.7484	13.665	15.279
7.8	3.3178	3.7162	5.4307	13.05	14.321
7.9	3.3783	3.7565	5.5467	13.277	14.724
8	3.2321	3.5296	5.2895	12.712	13.812
8.1	3.2271	3.6557	5.5366	13.07	14.25
8.2	3.1867	3.5397	5.229	12.375	13.338
8.3	3.1413	3.5347	5.3198	12.738	13.756
8.4	3.0758	3.3935	5.0676	12.168	12.929
8.5	3.1413	3.4136	5.2794	12.511	13.338
8.6	2.99	3.2775	4.9617	11.835	12.606
8.7	3.0859	3.3783	5.1029	12.112	12.919
8.8	2.9598	3.1615	4.8407	11.628	12.218
8.9
9
9.1
9.2
9.3
9.4
9.5
9.6
9.7
9.8
9.9
