# Supplementary material for: Double layer capacitors in dye sensitized solar cells with large charge and energy storage capacity and controlled shape of output voltage signals
Source: PLoS One. 2024 May 28;19(5):e0298776. doi: 10.1371/journal.pone.0298776 (PMC11132446; doi:10.1371/journal.pone.0298776)
Supplement: S3 Data — (XLSX) [file pone.0298776.s003.xlsx]

## Sheet: Hoja1
time (s)	Coch-C1	Coch-C2	Coch-C3	Coch-C4	Coch-C5
0	120	140	240	180	200
0.1	69.838	121.66	177.01	183.28	205.55
0.2	41.263	105.58	145.73	182.21	205.54
0.3	29.996	97.101	141.65	183.62	207.78
0.4	19.763	90.312	132.55	182.51	207.15
0.5	16.606	87.155	135.51	183.76	208.82
0.6	11.331	83.635	129.79	182.66	207.79
0.7	10.705	82.425	133.51	183.83	209.13
0.8	7.0034	80.463	128.48	182.62	207.96
0.9	7.543	80.181	132.79	183.78	209.26
1	4.3305	78.638	127.92	182.57	208.08
1.1	5.2433	78.784	132.3	183.72	209.19
1.2	2.641	77.619	127.76	182.51	207.99
1.3	3.6799	78.063	131.89	183.65	209.05
1.4	1.3247	76.993	127.25	182.46	207.82
1.5	2.6057	77.447	131.79	183.6	209.05
1.6	0.3664	76.57	127.02	182.48	207.64
1.7	1.7836	77.266	131.8	183.55	208.87
1.8	-0.2085	76.363	127.03	182.43	207.65
1.9	-22.813	65.223	101.84	176.24	203.65
2	-48.74	48.893	52.471	164.62	192.45
2.1	-54.459	43.355	30.362	159.26	186.87
2.2	-58.287	39.437	10.326	153.86	181.73
2.3	-59.725	37.253	-0.5117	151.27	179.05
2.4	-62.146	34.802	-13.931	147.81	175.66
2.5	-62.968	33.471	-20.316	146.26	174.03
2.6	-64.733	31.69	-29.671	143.75	171.52
2.7	-65.318	30.838	-33.408	142.85	170.39
2.8	-66.629	29.497	-40.186	140.88	168.45
2.9	-66.962	28.816	-42.42	140.26	167.65
3	-68.087	27.752	-47.498	138.76	166.14
3.1	-68.369	27.303	-48.673	138.23	165.5
3.2	-69.307	26.4	-52.632	137.03	164.26
3.3	-69.453	26.052	-53.368	136.8	163.79
3.4	-70.24	25.321	-56.445	135.71	162.75
3.5	-70.366	25.013	-56.808	135.51	162.42
3.6	-71.087	24.388	-59.319	134.55	161.49
3.7	-71.123	24.176	-59.511	134.47	161.17
3.8	-71.647	23.591	-61.543	133.75	160.41
3.9	-71.748	23.536	-61.649	133.6	160.18
4	-72.353	23.041	-63.389	132.86	159.5
4.1	-72.338	22.92	-63.384	132.83	159.33
4.2	-72.858	22.497	-64.907	132.29	158.7
4.3	-72.852	22.401	-64.761	132.18	158.61
4.4	-73.311	21.997	-66.012	131.51	158.12
4.5	-73.266	21.856	-65.926	131.51	157.93
4.6	-73.675	21.574	-67.126	131.11	157.49
4.7	-73.72	21.549	-66.95	131.12	157.41
4.8	-74.043	21.261	-68.074	130.6	157.01
4.9	-73.987	21.155	-67.827	130.69	156.91
5	-74.365	20.913	-68.851	130.23	156.56
5.1	-74.255	20.898	-68.574	130.26	156.45
5.2	-74.603	20.611	-69.537	129.79	156.12
5.3	-74.557	20.59	-69.3	129.87	156.03
5.4	-74.875	20.358	-70.152	129.57	155.84
5.5	-74.835	20.318	-69.96	129.54	155.76
5.6	-75.107	20.131	-70.661	129.24	155.56
5.7	-75.066	19.915	-70.47	129.25	155.4
5.8	-75.288	19.748	-71.176	128.96	155.22
5.9	-75.248	19.647	-70.989	128.99	155.17
6	-75.465	19.602	-71.544	128.68	154.91
6.1	-75.465	19.531	-71.383	128.75	154.94
6.2	-75.667	19.511	-72.063	128.48	154.74
6.3	-75.621	19.38	-71.826	128.56	154.7
6.4	-75.808	19.395	-72.426	128.22	154.5
6.5	-75.757	19.173	-72.205	128.34	154.52
6.6	-75.984	19.188	-72.759	128.09	154.35
6.7	-75.873	19.072	-72.547	128.11	154.3
6.8	-76.045	19.072	-73.037	127.86	154.13
6.9	-76.06	18.911	-72.88	127.89	154.08
7	-76.262	18.911	-73.455	127.68	153.94
7.1	-76.171	18.785	-73.223	127.76	153.96
7.2	-76.358	18.75	-73.601	127.53	153.87
7.3	-76.292	18.704	-73.445	127.62	153.76
7.4	-76.469	18.649	-73.914	127.42	153.62
7.5	-76.393	18.477	-73.748	127.5	153.56
7.6	-76.554	18.608	-74.055	127.28	153.54
7.7	-76.489	18.376	-73.924	127.32	153.5
7.8	-76.655	18.402	-74.348	127.17	153.47
7.9	-76.67	18.235	-74.212	127.17	153.41
8	-76.746	18.296	-74.55	127.03	153.41
8.1	-76.695	18.195	-74.358	127.06	153.31
8.2	-76.801	18.19	-74.746	126.89	153.36
8.3	-76.695	18.074	-74.59	126.9	153.2
8.4	-76.822	18.099	-74.963	126.83	153.22
8.5	-76.867	17.923	-74.756	126.82	153.09
8.6	-77.013	18.008	-75.119	126.66	153.14
8.7	-76.983	17.928	-74.953	126.72	153.06
8.8	-77.018	17.988	-75.261	126.61	153.03
8.9
9
9.1
9.2
9.3
9.4
9.5
9.6
9.7
9.8
9.9
