# Supplementary material for: Double layer capacitors in dye sensitized solar cells with large charge and energy storage capacity and controlled shape of output voltage signals
Source: PLoS One. 2024 May 28;19(5):e0298776. doi: 10.1371/journal.pone.0298776 (PMC11132446; doi:10.1371/journal.pone.0298776)
Supplement: S4 Data — (XLSX) [file pone.0298776.s004.xlsx]

## Sheet: Hoja1
time (s)	PB C1	PB C2	PB C3	PB C4	PB C5
0	146.14	190.57	179.76	129.42	180.52
0.1	135.35	161.27	160	180.15	197.69
0.2	120	140	161.05	180	200
0.3	117.83	140.26	153.75	191.27	204.79
0.4	110.53	133.53	158.14	187.83	204.02
0.5	111.51	137.48	152.54	198.23	208.38
0.6	106.55	132.35	157.56	194.4	207.49
0.7	108.8	137.16	152.03	204.1	212.13
0.8	104.7	132.36	157.21	199.69	210.9
0.9	107.2	137.23	151.86	208.53	215.75
1	103.45	132.5	156.79	203.18	214.1
1.1	106.22	137.21	151.62	211.22	218.86
1.2	102.54	132.58	156.58	205.41	216.99
1.3	105.49	137.37	151.45	213.46	221.96
1.4	102.24	132.81	156.6	207.25	219.66
1.5	105.25	137.48	151.46	214.71	224.18
1.6	101.88	132.93	156.54	208.03	221.68
1.7	104.72	137.61	151.6	215.47	226.18
1.8	101.59	132.94	103.04	209.05	223.53
1.9	57.794	75.912	19.75	186.96	216.1
2	13.413	-13.036	-0.092601	115.97	193.24
2.1	7.7091	-29.147	-9.1743	91.823	187.3
2.2	7.9663	-33.67	-12.694	75.787	181.8
2.3	8.5715	-34.911	-15.589	69.202	179.96
2.4	9.9937	-35.405	-16.784	62.172	176.86
2.5	10.816	-35.561	-18.191	59.58	175.99
2.6	12.051	-35.617	-18.659	55.567	173.94
2.7	12.828	-35.702	-19.547	54.27	173.47
2.8	13.68	-35.627	-19.87	51.759	172.04
2.9	14.366	-35.531	-20.384	51.099	171.76
3	14.956	-35.521	-20.47	49.233	170.59
3.1	15.385	-35.349	-20.883	48.946	170.47
3.2	15.708	-35.37	-20.969	47.382	169.54
3.3	15.995	-35.299	-21.383	47.261	169.5
3.4	16.166	-35.279	-21.453	46.142	168.67
3.5	16.272	-35.198	-21.695	46.066	168.71
3.6	16.419	-35.208	-21.821	45.164	168.03
3.7	16.575	-35.178	-22.028	45.118	168.11
3.8	16.706	-35.072	-21.972	44.337	167.45
3.9	16.787	-34.931	-22.26	44.342	167.6
4	16.928	-34.951	-22.215	43.671	167.01
4.1	16.948	-34.996	-22.447	43.721	167.06
4.2	16.963	-34.911	-22.431	43.101	166.52
4.3	16.978	-34.85	-22.608	43.147	166.68
4.4	17.024	-34.89	-22.618	42.627	166.17
4.5	17.165	-34.85	-22.845	42.652	166.34
4.6	17.226	-34.729	-22.779	42.249	165.96
4.7	17.271	-34.825	-22.976	42.234	166
4.8	17.22	-34.779	-22.865	41.841	165.69
4.9	17.296	-34.84	-23.016	42.022	165.75
5	17.271	-34.759	-22.986	41.599	165.47
5.1	17.276	-34.744	-23.137	41.669	165.51
5.2	17.362	-34.769	-23.122	41.246	165.19
5.3	17.367	-34.684	-23.208	41.367	165.29
5.4	17.367	-34.719	-23.112	41.074	165.07
5.5	17.392	-34.769	-23.314	41.16	165.07
5.6	17.427	-34.714	-23.294	40.872	164.91
5.7	17.377	-34.684	-23.309	40.827	164.92
5.8	17.473	-34.638	-23.359	40.716	164.75
5.9	17.463	-34.699	-23.455	40.726	164.76
6	17.392	-34.603	-23.41	40.529	164.59
6.1	17.463	-34.679	-23.531	40.61	164.64
6.2	17.508	-34.684	-23.465	40.358	164.43
6.3	17.533	-34.684	-23.591	40.419	164.53
6.4	17.503	-34.694	-23.616	40.207	164.31
6.5	17.518	-34.669	-23.747	40.277	164.45
6.6	17.563	-34.664	-23.647	40.116	164.26
6.7	17.589	-34.588	-23.722	40.04	164.32
6.8	17.478	-34.699	-23.712	39.945	164.17
6.9	17.548	-34.704	-23.732	40.015	164.19
7	17.599	-34.658	-23.778	39.864	164.09
7.1	17.563	-34.699	-23.747	39.914	164.11
7.2	17.518	-34.749	-23.818	39.743	163.99
7.3	17.599	-34.684	-23.838	39.708	164.11
7.4	17.594	-34.689	-23.813	39.758	163.95
7.5	17.523	-34.664	-23.823	39.637	164.03
7.6	17.584	-34.699	-23.884	39.602	163.87
7.7	17.573	-34.669	-23.934	39.612	163.88
7.8	17.599	-34.689	-23.969	39.476	163.78
7.9	17.589	-34.623	-23.974	39.526	163.82
8	17.523	-34.719	-23.959	39.46	163.74
8.1	17.528	-34.623	-24	39.405	163.75
8.2	17.579	-34.664	-24.02	39.385	163.67
8.3	17.619	-34.648	-24.035	39.39	163.73
8.4	17.573	-34.684	-24.09	39.425	163.57
8.5	17.589	-34.563	-24.015	39.37	163.62
8.6	17.659	-34.669	-23.964	39.264	163.47
8.7	17.619	-34.573	-24.09	39.36	163.55
8.8	17.584	-34.689		39.198	163.64
8.9
9
9.1
9.2
9.3
9.4
9.5
9.6
9.7
9.8
9.9
