# Supplementary material for: Double layer capacitors in dye sensitized solar cells with large charge and energy storage capacity and controlled shape of output voltage signals
Source: PLoS One. 2024 May 28;19(5):e0298776. doi: 10.1371/journal.pone.0298776 (PMC11132446; doi:10.1371/journal.pone.0298776)
Supplement: S5 Data — (XLSX) [file pone.0298776.s005.xlsx]

## Sheet: Hoja1
Parameter	DLC	Celec
Energy (J)	1.43e-07	8.98e-10
Energy Density (J/m3)	359000	0.00225
Electric Field (V/m)	34200000	3700000
Electric Charge (C)	4.53e-06	4.91e-07
Charge Density (C/m3)	11300000	1.23
Capacitance (F)	0.000133	1.33e-10
Force at Interface (N)	982
